# Supplementary material for: Disparities in the Diagnosis and Treatment of Bile Duct Cancer in People with Disabilities: A National Cohort Study in South Korea
Source: Int J Environ Res Public Health. 2022 Dec 10;19(24):16625. doi: 10.3390/ijerph192416625 (PMC9779117; doi:10.3390/ijerph192416625)
Supplement: Supplementary file 1 [file ijerph-19-16625-s001.zip]

Archive with 1 entries (1 files):
- ijerph-2035036-supplementary.pdf
